# Supplementary material for: Comparison of GeneXpert cycle threshold values with smear microscopy and culture as a measure of mycobacterial burden in five regional referral hospitals of Uganda- A cross-sectional study
Source: PLoS One. 2019 May 15;14(5):e0216901. doi: 10.1371/journal.pone.0216901 (PMC6519814; doi:10.1371/journal.pone.0216901)
Supplement: S1 Dataset — (XLS) [file pone.0216901.s001.xls]

## Sheet: Sheet1
pid	timebeforecare	sampleformicr	sampleforxper	receiptdate	site	age	sex	residence	distance	occupation	education	smoketob	alcohol	diabetes	histcancer	tbhistory	status	hivdrugs	fm	xpert	mgit_culture	lj_culture	ident	ljdate	result	Mean_Ct_value	mgit_culture_num	ljculture_num	daystopositive
ARU004	1	1	1	2015-10-13	2	31	1	2	15	10	2	0	1	0	2	2	0		+2 smear grade	2	NEGATIVE	POSITIVE - 3+ Colonies	Mycobacteria tuberculosis complex	2015-11-01	Medium	18.74	0	3
ARU008	1	1	1	2015-10-13	2	37	1	1	2	10	2	1	1	0	2	2	1	1	+3 smear grade	2	POSITIVE FOR NTM	POSITIVE - 3+ Colonies	Mycobacteria other than M.tuberculosis	2015-11-01	Medium	17.84	0	3
ARU011	1	1	1	2015-10-13	2	19	1	1	2	10	4	0	0	0	2	2	0		+3 smear grade	2	POSITIVE	POSITIVE - 3+ Colonies	Mycobacteria tuberculosis complex	2015-11-07	Medium	21.74	1	3	39
ARU012	1	1	1	2015-10-13	2	40	1	1	7	10	2	1	1	0	2	2	0		Negative	0	POSITIVE	POSITIVE - 8 Colonies	Mycobacteria tuberculosis complex	2015-11-17	Very low	29.06	1	0	36
ARU013	1	1	2	2015-10-15	2	50	2	1	7	4	1	0	0	0	2	2	0		+2 smear grade	2	POSITIVE	POSITIVE - 3+ Colonies	Mycobacteria tuberculosis complex	2015-11-17	Medium	18.16	1	3	7
ARU017	1	1	1	2015-10-15	2	56	1	2	25	3	4	0	0	0	2	2	0		+1 smear grade	1	NEGATIVE	NEGATIVE		2015-12-07	Low	23.84	0
ARU020	1	1	1	2015-10-15	2	33	1	2	15	3	2	1	0	0	2	2	0		Negative	1	POSITIVE FOR NTM	POSITIVE - 3+ Colonies	Mycobacteria tuberculosis complex	2015-11-17	Low	25.24	0	3
ARU023	1	1	1	2015-10-20	2	20	1	9	10		2	1	0	0	2	2	0		+1 smear grade	1	POSITIVE	POSITIVE - 3+ Colonies	Mycobacteria tuberculosis complex	2015-11-07	Medium	18.22	1	3	9
ARU030	1	1	2	2015-10-23	2	29	2	1	3	10	4	0	0	0	2	2	0		+1 smear grade	1	POSITIVE	POSITIVE - 1+ Colonies	Mycobacteria tuberculosis complex	2015-12-02	Low	25.36	1	1	12
ARU038	1	1	1	2015-10-26	2	25	1	2	20	7	3	1	1	0	2	2	0		+2 smear grade	2	POSITIVE	POSITIVE - 3+ Colonies	Mycobacteria tuberculosis complex	2015-11-17	Low	27.62	1	3	4
ARU043	1	1	1	2015-11-03	2	26	1	1	3	10	4	0	0	9	2	2	0		+1 smear grade	1	POSITIVE	NEGATIVE		2016-01-06	Low	24.8	1		11
ARU046	1	1	1	2015-11-03	2	27	1	2	25	3	2	1	0	0	2	2	0		+2 smear grade	2	POSITIVE	POSITIVE - 3+ Colonies	Mycobacteria tuberculosis complex	2015-12-02	Medium	22.5	1	3	4
ARU053	1	1	1	2015-11-03	2	26	1	2	28		3	0	0	0	2	2	0		+2 smear grade	1	POSITIVE	POSITIVE - 3+ Colonies	Mycobacteria tuberculosis complex	2015-12-02	Low	27.9	1	3	9
ARU059	1	1	1	2015-11-10	2	40	1	2	15	3	2	0	0	0	2	2	0		+1 smear grade	1	POSITIVE	POSITIVE - 3+ Colonies	Mycobacteria tuberculosis complex	2015-12-02	Low	25	1	3	6
ARU060	1	1	1	2015-11-10	2	35	2	2	4	2	2	0	0	0	2	2	0		+2 smear grade	2	POSITIVE	NEGATIVE		2016-01-05	Medium	21.34	1		7
ARU061	1	1	1	2015-11-27	2	20	1	1	3	10	3	0	0	0	2	2	0		+2 smear grade	2	POSITIVE	POSITIVE - 3+ Colonies	Mycobacteria tuberculosis complex	2016-01-13	Medium	17.68	1	3	10
ARU062	1	1	1	2015-11-27	2	32	2	2	30	4	2	0	0	0	2	2	0		+2 smear grade	2	POSITIVE	POSITIVE - 3+ Colonies	Mycobacteria tuberculosis complex	2016-01-05	Medium	20.32	1	3	8
ARU064	1	1	1	2015-11-27	2	45	1	2	35	3	2	0	0	9	2	2	0		+2 smear grade	2	POSITIVE	POSITIVE - 3+ Colonies	Mycobacteria tuberculosis complex	2016-01-05	Medium	18.18	1	3	10
ARU068	1	1	1	2015-12-07	2	37	1	2	35	3	2	0	0	9	2	2	0		Negative	0	NEGATIVE	NEGATIVE		2016-02-02	Very low	28.58	0
ARU071	1	1	1	2015-12-07	2	18	1	2	70	1	3	0	0	9	2	2	0		Scanty	3	POSITIVE	POSITIVE - 2+ Colonies	Mycobacteria tuberculosis complex	2016-01-27	High	12.26	1	2	6
ARU072	1	1	1	2015-12-07	2	22	1	2	15	3	2	1	0	9	2	2	1		+2 smear grade	3	POSITIVE	POSITIVE - 2+ Colonies	Mycobacteria tuberculosis complex	2016-01-05	High	14.92	1	2	11
ARU074	1	1	1	2015-12-07	2	24	1	2	10	5	3	0	0	9	2	2	0		+3 smear grade	3	Contaminated	POSITIVE - 2+ Colonies	Mycobacteria tuberculosis complex	2016-01-05	High	15.42	0	2
ARU076	1	1	1	2015-12-10	2	35	1	2	20	3	2	0	0	9	2	2	0		Scanty	3	POSITIVE	POSITIVE - 3+ Colonies	Mycobacteria tuberculosis complex	2015-12-28	High	13.74	1	3	5
ARU078	1	1	1	2015-12-21	2	40	1	2	42	3	2	1	0	0	2	2	0		Scanty	2	POSITIVE	POSITIVE - 3+ Colonies	Mycobacteria tuberculosis complex	2016-01-13	Medium	19.22	1	3	11
ARU083	1	1	1	2015-12-21	2	54	1	2	20	3	2	1	0	0	2	2	0		+1 smear grade	1	NEGATIVE	NEGATIVE		2016-02-22	Low	23.8	0
ARU085	1	1	1	2015-12-21	2	40	1	2	20	3	2	1	0	0	2	2	0		+3 smear grade	3	POSITIVE	POSITIVE - 3+ Colonies	Mycobacteria tuberculosis complex	2016-01-13	High	14.9	1	3	8
ARU092	1	1	1	2016-01-11	2	35	1	1	3	5	1	0	0	0	2	2	0		+3 smear grade	3	POSITIVE	POSITIVE - 3+ Colonies	Mycobacteria tuberculosis complex	2016-02-02	High	16.04	1	3	8
ARU093	1	1	1	2016-01-11	2	32	1	2	10	10	2	0	0	0	2	2	1	2	+2 smear grade	2	POSITIVE	POSITIVE - 3+ Colonies	Mycobacteria tuberculosis complex	2016-01-27	Medium	17.72	1	3	5
ARU097	1	1	1	2016-01-14	2	28	1	2	52	3	3	1	0	0	2	2	0		+2 smear grade	2	POSITIVE	POSITIVE - 2+ Colonies	Mycobacteria tuberculosis complex	2016-02-03	Medium	17.92	1	2	28
ARU098	1	1	1	2016-01-14	2	18	2	2	60	7	1	0	0	0	2	2	1	1	Negative	1	Contaminated	POSITIVE - 1+ Colonies	Mycobacteria tuberculosis complex	2016-02-03	Low	23.28	0	1
ARU099	1	1	1	2016-01-14	2	24	1	1	3	10	4	0	0	0	2	2	1	1	+2 smear grade	2	POSITIVE	NEGATIVE		2016-03-09	Medium	17.76	1		9
ARU101	1	1	1	2016-01-18	2	43	1	2	62	3	2	0	0	0	2	2	0		+3 smear grade	3	POSITIVE	POSITIVE - 3+ Colonies	Mycobacteria tuberculosis complex	2016-02-08	High	15.94	1	3	6
ARU102	1	1	1	2016-01-18	2	27	2	2	15	2	2	0	0	0	2	2	1	1	Negative	2	POSITIVE	POSITIVE - 1+ Colonies	Mycobacteria tuberculosis complex	2016-03-02	Medium	22.8	1	1	16
ARU103	1	1	1	2016-01-18	2	36	1	2	25	3	2	1	0	0	2	2	0		+2 smear grade	3	POSITIVE	POSITIVE - 3+ Colonies	Mycobacteria tuberculosis complex	2016-02-03	High	17.08	1	3	5
ARU111	1	1	1	2016-01-21	2	32	1	2	5	5	3	0	0	0	2	2	1	1	+3 smear grade	3	NEGATIVE	POSITIVE - 3+ Colonies	Mycobacteria tuberculosis complex	2016-02-08	High	16.12	0	3
ARU112	1	1	1	2016-01-21	2	18	1	2	30	1	3	0	0	0	2	2	0		+2 smear grade	2	Contaminated	POSITIVE - 3+ Colonies	Mycobacteria tuberculosis complex	2016-02-08	Medium	18.5	0	3
ARU113	1	9	9	2016-01-21	2	42	1	2	15	3	3	0	0	0	2	2	0		+3 smear grade	3	POSITIVE	POSITIVE - 3+ Colonies	Mycobacteria tuberculosis complex	2016-02-08	High	15.78	1	3	9
ARU120	1	1	1	2016-02-01	2	21	2	1	5	1	5	0	0	0	2	2	0		+2 smear grade	2		POSITIVE - 1+ Colonies	Mycobacteria tuberculosis complex	2016-03-02	Medium	19.2		1
ARU128	1	1	1	2016-02-04	2	60	1	2	60	3	2	1	0	1	2	2	1	1	Negative	1		POSITIVE - 2+ Colonies	Mycobacteria tuberculosis complex	2016-03-09	Low	24.72		2
ARU130	1	1	1	2016-02-04	2	28	1	1	4	5	4	0	0	0	2	2	0		+1 smear grade	2		POSITIVE - 2+ Colonies	Mycobacteria tuberculosis complex	2016-03-02	Medium	18.26		2
ARU132	1	1	1	2016-02-04	2	42	1	1	4	7	2	0	0	0	2	2	1	1	+1 smear grade	1		POSITIVE - 3+ Colonies	Mycobacteria tuberculosis complex	2016-03-02	Low	26		3
ARU134	1	1	1	2016-02-04	2	36	1	2	15	3	1	0	0	0	2	1	0		+1 smear grade	1		POSITIVE - 2+ Colonies	Mycobacteria tuberculosis complex	2016-03-09	Low	24.36		2
ARU135	1	1	1	2016-02-04	2	25	1	2	20	9	2	1	0	0	2	2	1	1	+3 smear grade	3		POSITIVE - 1+ Colonies	Mycobacteria tuberculosis complex	2016-03-09	High	17.04		1
ARU138	1	1	1	2016-02-04	2	23	2	1	4	1	4	0	0	0	2	2	0		+2 smear grade	2		POSITIVE - 2+ Colonies	Mycobacteria tuberculosis complex	2016-03-02	Medium	21.26		2
ARU139	1	1	1	2016-02-04	2	32	2	2	65	7	1	0	1	0	2	2	1	1	Scanty	3		POSITIVE - 2+ Colonies	Mycobacteria tuberculosis complex	2016-03-02	High	17.12		2
ARU149	1	1	1	2016-02-08	2	34	1	1	4	7	4	0	0	0	2	2	0		+3 smear grade	2		POSITIVE - 3+ Colonies	Mycobacteria tuberculosis complex	2016-02-22	Medium	18.96		3
ARU152	1	1	1	2016-02-08	2	44	1	2	15	8	6	0	0	0	2	2	0		+2 smear grade	1		POSITIVE - 3+ Colonies	Mycobacteria tuberculosis complex	2016-02-22	Low	25.28		3
ARU158	1	1	1	2016-02-11	2	35	2	1	5	8	6	0	0	0	2	2	0		Negative	1		NEGATIVE		2016-04-13	Low	28.66
ARU176	1	1	1	2016-02-17	2	40	1	2	48	9	2	0	1	0	2	2	0		+3 smear grade	2		POSITIVE - 3+ Colonies	Mycobacteria tuberculosis complex	2016-03-02	Medium	18.32		3
ARU181	1	1	1	2016-02-26	2	40	2	1	4	4	3	0	0	0	2	2	1	1	+3 smear grade	2		POSITIVE - 2+ Colonies	Mycobacteria tuberculosis complex	2016-03-21	Medium	18.32		2
ARU193	1	1	1	2016-02-26	2	25	1	1	5	1	3	0	0	0	2	2	0		+2 smear grade	2		POSITIVE - 3+ Colonies	Mycobacteria tuberculosis complex	2016-03-16	Medium	17.12		3
ARU194	1	1	1	2016-02-26	2	37	1	2	3	10	2	1	1	0	2	2	0		+3 smear grade	2		POSITIVE - 3+ Colonies	Mycobacteria tuberculosis complex	2016-03-16	Medium	19.18		3
ARU195	1	1	1	2016-02-26	2	35	1	2	7	8	6	0	0	0	2	1	0		+1 smear grade	1		NEGATIVE		2016-04-28	Low	26.3
ARU205	1	1	1	2016-03-04	2	30	1	2	150	8	6	0	0	0	2	2	0		Scanty	3		POSITIVE - 3+ Colonies	Mycobacteria tuberculosis complex	2016-04-28	High	14.98		3
ARU208	1	1	1	2016-03-04	2	18	1	2	10	1	4	0	0	0	2	2	1	1	+1 smear grade	1		POSITIVE - 3+ Colonies	Mycobacteria tuberculosis complex	2016-03-30	Low	24.88		3
ARU211	1	1	1	2016-03-04	2	28	1	2	20	3	2	0	1	0	2	2	1	1	+3 smear grade	2		POSITIVE - 3+ Colonies	Mycobacteria tuberculosis complex	2016-03-30	Medium	17.56		3
ARU219	1	1	1	2016-03-11	2	31	1	2	62	7	1	0	0	0	2	2	1	1	+2 smear grade	2		POSITIVE - 3+ Colonies	Mycobacteria tuberculosis complex	2016-04-21	Medium	21.98		3
ARU224	1	1	1	2016-03-11	2	31	1	2	172	7	2	0	0	0	2	2	1	1	+3 smear grade	3		POSITIVE - 3+ Colonies	Mycobacteria tuberculosis complex	2016-03-30	High	15.94		3
ARU227	1	1	1	2016-03-11	2	46	1	1	3	7	4	0	0	0	2	2	1	1	+2 smear grade	2		POSITIVE - 2+ Colonies	Mycobacteria tuberculosis complex	2016-04-06	Medium	19.1		2
ARU228	1	1	1	2016-03-11	2	20	1	1	4	10	4	0	0	0	2	2	0		+1 smear grade	1		POSITIVE - 3+ Colonies	Mycobacteria tuberculosis complex	2016-03-30	Low	23.26		3
ARU231	1	1	1	2016-03-11	2	28	2	2	172	10	6	0	1	0	2	2	0		+1 smear grade	1		NEGATIVE		2016-05-04	Low	28.24
ARU234	1	1	1	2016-03-11	2	36	1	1	3	7	3	0	0	0	2	2	1	1	+3 smear grade	3		POSITIVE - 3+ Colonies	Mycobacteria tuberculosis complex	2016-03-30	High	15.24		3
ARU287	1	1	1	2016-04-25	2	21	1	1	1	10	2	0	1	0	2	2	1	1	Negative	1	NEGATIVE	POSITIVE - 2+ Colonies	Mycobacteria tuberculosis complex	2016-06-15	Low	26.9	0	2
ARU289	1	1	1	2016-04-25	2	30	2	1	1	3	2	0	0	1	1	2	0		+1 smear grade	2	POSITIVE	POSITIVE - 3+ Colonies	Mycobacteria tuberculosis complex	2016-05-18	Medium	18.06	1	3	28
ARU292	1	1	1	2016-04-25	2	25	2	1	3	10	6	0	1	0	2	2	0		+1 smear grade	2	POSITIVE	POSITIVE - 3+ Colonies	Mycobacteria tuberculosis complex	2016-05-18	Medium	18.64	1	3	28
ARU293	1	9	9	2016-04-25	2	24	1	2	10	3	6	0	0	0	2	2	0		+3 smear grade	3	POSITIVE	POSITIVE - 3+ Colonies	Mycobacteria tuberculosis complex	2016-05-18	High	13.46	1	3	22
ARU297	1	1	1	2016-04-25	2	29	1	2	5	3	2	1	1	0	2	2	0		+2 smear grade	3	NEGATIVE	NEGATIVE		2016-07-20	Not detected	12.74	0
ARU298	1	1	1	2016-05-16	2	30	1	2	5	10	2	1	1	0	2	1	0		+3 smear grade	3	POSITIVE	POSITIVE - 3+ Colonies	Mycobacteria tuberculosis complex	2016-06-15	High	15.22	1	3	8
ARU303	1	1	1	2016-05-16	2	42	1	2	8	3	2	1	1	0	2	2	0		+1 smear grade	2	POSITIVE	POSITIVE - 3+ Colonies	Mycobacteria tuberculosis complex	2016-06-22	Medium	17.46	1	3	6
ARU306	1	2	2	2016-05-16	2	43	1	2	5.5	3	2	1	1	0	2	2	0		Negative	2	POSITIVE	POSITIVE - 3+ Colonies	Mycobacteria tuberculosis complex	2016-06-15	Medium	20.46	1	3	5
ARU314	1	2	2	2016-05-16	2	52	1	2	6	3	2	1	1	0	2	2	0		+1 smear grade	2	POSITIVE	NEGATIVE	Mycobacteria tuberculosis complex	2016-07-13	Medium	19.36	1		8
ARU315	1	1	1	2016-05-16	2	60	1	1	1.5	3	5	1	1	0	2	2	0		+1 smear grade	2	Contaminated	POSITIVE - 2+ Colonies	Mycobacteria tuberculosis complex	2016-06-22	Medium	18.3	0	2
ARU321	1	1	1	2016-05-27	2	25	2	1	3	4	2	0	0	0	2	2	1	1	Negative	0	POSITIVE	POSITIVE - 1+ Colonies	Mycobacteria tuberculosis complex	2016-06-22	Very low	31.16	1	1	12
ARU336	1	2	2	2016-06-06	2	30	1	2	13	10	4	0	0	0	2	1	1	1	+1 smear grade	1	POSITIVE	POSITIVE - 2+ Colonies	Mycobacteria tuberculosis complex	2016-07-07	Low	23.62	1	2	20
ARU339	1	1	1	2016-06-06	2	31	1	2	13	5	6	1	9	0	2	2	0		+2 smear grade	1	POSITIVE	POSITIVE - 3+ Colonies	Mycobacteria tuberculosis complex	2016-06-29	Low	24.22	1	3	15
ARU340	1	1	1	2016-06-06	2	32	2	1	1.5	2	2	0	0	0	2	2	1	1	Negative	1	POSITIVE	POSITIVE - 1+ Colonies	Mycobacteria tuberculosis complex	2016-07-20	Low	27.02	1	1	21
ARU353	1	1	1	2016-06-21	2	63	1	1	1	10	4	0	0	9	2	2	0		Negative	1	POSITIVE	NEGATIVE		2016-08-17	Low	25	1		13
ARU358	1	1	1	2016-07-01	2	53	1	2	5	10	2	1	0	0	2	2	0		+3 smear grade	2	POSITIVE	POSITIVE - 3+ Colonies	Mycobacteria tuberculosis complex	2016-07-20	High	14.78	1	3	9
ARU359	1	1	1	2016-07-01	2	55	1	2	5	1	2	1	1	0	2	2	0		Negative	1	POSITIVE	POSITIVE - 2+ Colonies	Mycobacteria tuberculosis complex	2016-07-20	Low	26.4	1	2	13
ARU369	1	1	1	2016-07-01	2	35	1	2	2	7	4	0	0	0	2	2	0		Negative	0	NEGATIVE	NEGATIVE		2016-08-31	Very low	32.12	0
ARU370	1	1	1	2016-07-01	2	34	1	1	2	7	4	0	0	1	2	2	1	2	+1 smear grade	2	NEGATIVE	NEGATIVE		2016-08-31	Medium	21.08	0
ARU371	1	1	1	2016-07-01	2	39	1	2	3	9	5	1	1	0	2	2	0		+1 smear grade	2	Contaminated	CONTAMINATED		2016-08-03	Medium	19.06	0
ARU379	1	1	1	2016-08-01	2	41	1	2	4	7	2	0	0	0	2	2	0		+2 smear grade	3	POSITIVE	POSITIVE - 1+ Colonies		2016-10-05	High	15.02	1	1	10
ARU383	1	1	1	2016-07-22	2	35	1	2	6	7	4	0	0	0	2	2	0		+2 smear grade	2	POSITIVE	POSITIVE - 2+ Colonies	Mycobacteria tuberculosis complex	2016-08-24	Medium	20.76	1	2	15
ARU387	1	1	1	2016-07-22	2	37	1	2	21	3	4	0	0	9	2	2	1	9	Negative	2	POSITIVE	CONTAMINATED		2016-11-30	Medium	21.26	1		25
ARU389	1	1	1	2016-07-22	2	44	1	2	10	1	6	0	1	0	2	2	0		+2 smear grade	2	POSITIVE	POSITIVE - 3+ Colonies	Mycobacteria tuberculosis complex	2016-08-17	Medium	18.22	1	3	12
ARU393	1	1	1	2016-07-22	2	44	1	2	24	9	4	1	1	0	2	2	0		Negative	2	POSITIVE	POSITIVE - 3+ Colonies	Mycobacteria tuberculosis complex	2016-08-17	Medium	19.34	1	3	14
ARU394	1	1	1	2016-08-01	2	20	1	2		7	3	0	1	0	2	2	0		+2 smear grade	2	POSITIVE	POSITIVE - 3+ Colonies	Mycobacteria tuberculosis complex	2016-08-24	Medium	18.9	1	3	10
ARU402	1	1	1	2016-08-01	2	18	2	2	53	9	2	0	0	0	2	2	0		+2 smear grade	2	POSITIVE	POSITIVE - 2+ Colonies	Mycobacteria tuberculosis complex	2016-08-24	Medium	22.76	1	2	12
ARU408	1	1	1	2016-08-11	2	42	2	2	26	8	6	0	0	1	2	2	1	1	+2 smear grade	2	POSITIVE	POSITIVE - 2+ Colonies	Mycobacteria tuberculosis complex	2016-08-31	Medium	18.3	1	2	12
ARU413	1	1	1	2016-08-11	2	34	2	2	15	4	2	0	0	9	9	9	0		+2 smear grade	2	POSITIVE	POSITIVE - 6 Colonies	Mycobacteria tuberculosis complex	2016-10-05	Medium	23.06	1	0	18
ARU417	1	1	1	2016-08-11	2	31	1	2	4	3	1	9	0	0	9	2	1	2	+1 smear grade	1	NEGATIVE	NEGATIVE		2016-11-09	Low	24.84	0
ARU420	1	1	1	2016-08-23	2	30	1	2	5	8	6	0	0	1	2	2	0		+1 smear grade	1	NEGATIVE	NEGATIVE		2016-10-19	Low	27.96	0
ARU423	1	1	1	2016-08-23	2	58	1	2	5	10	6	1	0	0	2	2	0		+2 smear grade	2	POSITIVE	NEGATIVE	Mycobacteria tuberculosis complex	2016-10-19	Medium	21.8	1		15
ARU426	1	1	1	2016-08-23	2	68	2	2	32	1	1	0	0	0	2	2	0		+1 smear grade	2	POSITIVE	POSITIVE - 3+ Colonies	Mycobacteria tuberculosis complex	2016-09-21	Medium	20.16	1	3	9
ARU442	1	1	1	2016-09-06	2	36	1	2	19	3	2	1	0	0	2	2	1	2	+1 smear grade	1	POSITIVE	POSITIVE - 1+ Colonies	Mycobacteria tuberculosis complex	2016-11-30	Low	25.36	1	1	12
ARU443	1	1	1	2016-09-06	2	40	1	2	21	5	4	1	1	0	2	2	1	2	+1 smear grade	1	POSITIVE	POSITIVE - 1+ Colonies	Mycobacteria tuberculosis complex	2016-11-02	Low	23.88	1	1	15
ARU451	1	1	1	2016-09-20	2	26	1	2	5	5	4	1	1	0	2	2	0		+1 smear grade	2	POSITIVE	POSITIVE - 1+ Colonies	Mycobacteria tuberculosis complex	2016-11-02	Medium	18.72	1	1	16
LAC001	14	2	2	2015-11-20	4	34	1	1	7	10	6	0	0	0	2	2	0		Negative	1	POSITIVE	POSITIVE - 2+ Colonies	Mycobacteria tuberculosis complex	2015-12-15	Low	23.9	1	2	16
LAC002	60	2	2	2015-11-20	4	53	1	2	68	3	1	1	1	0	2	2	0		+3 smear grade	3	POSITIVE	POSITIVE - 2+ Colonies	Mycobacteria tuberculosis complex	2015-12-07	High	15.86	1	2	1
LAC003	3	2	1	2015-11-20	4	29	2	1	3	3	2	0	0	0	2	1	1	1	+3 smear grade	1	NEGATIVE	CONTAMINATED		2015-12-22	Low	21.62	0
LAC004	4	2	2	2015-11-20	4	67	1	1	0.5	9	6	0	0	0	2	1	0		+3 smear grade	2	POSITIVE	NEGATIVE		2016-01-17	Medum	19.12	1		7
LAC008	2	2	2	2015-11-23	4	30	1	2	10	3	2	1	1	0	2	2	1	2	+3 smear grade	3	POSITIVE	POSITIVE - 3+ Colonies	Mycobacteria tuberculosis complex	2015-12-15	High	16.68	1	3	15
LAC014	1	1	2	2015-12-10	4	35	1	2	3	3	2	0	1	0	2	2	1	2	Negative	1	POSITIVE	POSITIVE - 1+ Colonies	Not Applicable	2015-12-28	Low	26.62	1	1	7
LAC015	1	2	2	2015-12-10	4	21	2	2	60	10	6	0	0	0	2	2	0		+3 smear grade	3	POSITIVE FOR NTM	POSITIVE - 3+ Colonies	Mycobacteria tuberculosis complex	2015-12-28	High	14.36	0	3
LAC021	4	2	2	2016-01-14	4	56	1	2	40	3	2	1	1	0	2	2	0		+3 smear grade	3	POSITIVE	POSITIVE - 3+ Colonies	Mycobacteria tuberculosis complex	2016-02-08	High	14.4	1	3	6
LAC027	4	2	2	2016-01-18	4	21	2	2	4	2	2	0	0	0	2	2	0		+3 smear grade	1	POSITIVE	POSITIVE - 3+ Colonies	Mycobacteria tuberculosis complex	2016-02-08	Medum	21.12	1	3	8
LAC028	2	2	2	2016-01-18	4	71	1	2	30	3	2	0	1	0	2	2	0		+3 smear grade	2	POSITIVE	POSITIVE - 3+ Colonies	Mycobacteria tuberculosis complex	2016-02-03	Medum	17.68	1	3	5
LAC033	2	2	2	2016-01-25	4	25	1	2	114	3	4	1	1	1	1	2	0		Negative	2		POSITIVE - 3+ Colonies	Mycobacteria tuberculosis complex	2016-02-22	Medum	21.52		3
LAC034	2	1	2	2016-01-25	4	48	1	2	40	3	3	1	1	0	2	2	0		+3 smear grade	3		POSITIVE - 3+ Colonies	Mycobacteria tuberculosis complex	2016-03-09	Medium	12.6		3
LAC039	3	2	2	2016-01-25	4	25	1	1	0.3	7	5	0	0	0	2	2	0		+2 smear grade	3		POSITIVE - 3+ Colonies	Mycobacteria tuberculosis complex	2016-02-08	High	15.44		3
LAC040	1	1	2	2016-01-25	4	30	1	2	100	7	6	0	0	0	2	2	1	1	Negative	1		POSITIVE - 7 Colonies	Mycobacteria tuberculosis complex	2016-03-02	Low	28.56		0
LAC042	2	2	2	2016-02-01	4	49	1	2	34	3	5	1	1	1	2	1	1	1	+2 smear grade	3		POSITIVE - 3+ Colonies	Mycobacteria tuberculosis complex	2016-02-22	High	15.16		3
LAC045	1	2	2	2016-02-01	4	30	2	2	10	3	2	0	0	1	2	1	0		Negative	1		NEGATIVE		2016-05-11	Low	23.22
LAC050	2	1	1	2016-02-01	4	52	1	2	40	3	2	1	1	0	2	2	0		Negative	3		POSITIVE - 1+ Colonies	Mycobacteria tuberculosis complex	2016-04-28	High	16.76		1
LAC052	1	2	2	2016-02-04	4	28	1	2	9	3	5	0	0	0	2	2	0		+1 smear grade	3		POSITIVE - 3+ Colonies	Mycobacteria tuberculosis complex	2016-02-22	High	16.88		3
LAC053	2	1	1	2016-02-04	4	45	1	2	20	3	4	0	0	0	2	2	0		+3 smear grade	2		POSITIVE - 3+ Colonies	Mycobacteria tuberculosis complex	2016-02-22	Medum	18.08		3
LAC057	4	2	2	2016-02-04	4	46	1	2	120	3	2	1	1	0	2	2	0		+2 smear grade	3		POSITIVE - 3+ Colonies	Mycobacteria tuberculosis complex	2016-03-02	High	15.28		3
LAC061	4	2	2	2016-02-08	4	31	2	1	4	2	2	0	0	0	2	2	1	1	Negative	1		POSITIVE - 8 Colonies	Mycobacteria tuberculosis complex	2016-03-09	Low	26.34		0
LAC070	7	2	2	2016-02-25	4	24	1	1	5	1	2	1	1	0	2	2	0		Negative	1		NEGATIVE		2016-04-21	Low	23.04
LAC074	7	1	1	2016-02-25	4	19	1	2	22	10	4	0	0	0	2	2	0		+1 smear grade	2		POSITIVE - 3+ Colonies	Mycobacteria tuberculosis complex	2016-03-16	Medium	19.12		3
LAC082	7	2	2	2016-03-15	4	35	1	2	26	3	4	0	0	0	2	2	0		+1 smear grade	2	NEGATIVE	POSITIVE - 3+ Colonies	Mycobacteria tuberculosis complex	2016-04-13	Medum	21.12	0	3
LAC088	7	2	2	2016-03-21	4	53	1	9	46	3	4	0	0	0	2	2	0		Negative	1		NEGATIVE		2016-06-08	Low	23.58
LAC115	28	2	2	2016-06-23	4	54	1	2	40	3	1	1	1	0	2	2	0		+3 smear grade	2	POSITIVE	POSITIVE - 3+ Colonies	Mycobacteria tuberculosis complex	2016-07-13	Medum	18.78	1	3	6
LAC122	5	2	2	2016-04-22	4	31	2	2	35	3	2	0	0	0	2	2	1	1	+1 smear grade	0	POSITIVE	NEGATIVE		2016-07-13	Very low	29.34	1		37
LAC126	7	2	2	2016-04-22	4	65	1	2	10	3	3	1	1	0	2	2	0		+2 smear grade	2		CONTAMINATED		2016-07-07	Medum	17.06
LAC128	1	2	2	2016-04-22	4	30	1	1	3	10	5	0	0	0	2	2	0		Negative	2	POSITIVE	POSITIVE - 3+ Colonies	Mycobacteria tuberculosis complex	2016-05-11	Medum	18.12	1	3	32
LAC135	1	2	2	2016-05-06	4	30	2	2	40	2	2	0	0	0	2	2	1	1	+1 smear grade	1	NEGATIVE	POSITIVE - 1+ Colonies	Mycobacteria tuberculosis complex	2016-06-08	Low	23.1	0	1
LAC136	7	1	1	2016-05-06	4	32	1	2	26	3	4	1	1	0	2	2	0		+2 smear grade	3	POSITIVE	POSITIVE - 3+ Colonies	Mycobacteria tuberculosis complex	2016-06-01	High	16.62	1	3	8
LAC139	21	2	2	2016-05-06	4	54	2	2	20	3	4	0	0	0	2	2	0		+1 smear grade	1	POSITIVE	POSITIVE - 1+ Colonies	Mycobacteria tuberculosis complex	2016-06-29	Low	25.62	1	1	14
LAC145	7	2	2	2016-05-25	4	32	1	2	6	10	4	0	0	0	2	2	0		+1 smear grade	2		POSITIVE - 1+ Colonies	Mycobacteria tuberculosis complex	2016-07-20	Medum	21.6		1
LAC154	42	2	2	2016-06-08	4	20	1	2		3	6	1	0	0	2	2	0		Scanty	1	NEGATIVE	NEGATIVE		2016-08-17	Low	28.26	0
LAC155	7	2	2	2016-06-08	4	31	2	2	21	10	2	0	0	0	2	2	1	1	+1 smear grade	2	POSITIVE	NEGATIVE	Mycobacteria tuberculosis complex	2016-08-24	Medum	21.6	1		29
LAC174	14	2	2	2016-06-15	4	21	1	1	120	10	5	0	0	0	2	2	0		Scanty	2	POSITIVE	POSITIVE - 2+ Colonies	Mycobacteria tuberculosis complex	2016-08-03	Medum	20.5	1	2	22
LAC192	14	2	2	2016-07-07	4	24	1	1	6	7	5	0	1	0	2	2	0		Negative	0	NEGATIVE	NEGATIVE		2016-08-31	Very low	29.24	0
LAC196	14	2	2	2016-07-07	4	44	1	1	12	3	4	0	0	0	2	2	0		Scanty	1	NEGATIVE	NEGATIVE		2016-09-14	Low	23.68	0
LAC208	4	2	2	2016-07-20	4	20	2	1		10	4	0	0	0	2	2	0		+1 smear grade	2	NEGATIVE	NEGATIVE		2016-09-14	Medum	17.14	0
LAC210	5	2	2	2016-07-20	4	22	1	1	5	10	4	0	0	0	2	2	0		Negative	1	POSITIVE	POSITIVE - 3+ Colonies	Mycobacteria tuberculosis complex	2016-08-10	Low	25.38	1	3	12
LAC218	18	2	2	2016-07-28	4	27	1	1	6	7	9		9	0	1	9	0		Scanty	1	NEGATIVE	NEGATIVE		2016-10-19	Low	23.3	0
LAC220	32	2	2	2016-07-28	4	56	1	1	37	10	3	0	0	0	2	2	0		Negative	1	POSITIVE	POSITIVE - 2+ Colonies	Mycobacteria tuberculosis complex	2016-08-24	Low	25.7	1	2	14
LAC221	30	2	2	2016-08-05	4	29	2	1	7	3	1	0	1	0	2	2	0		+2 smear grade	3	POSITIVE	NEGATIVE	Mycobacteria tuberculosis complex	2016-09-28	High	15.74	1		19
MBL003	14	2	2	2015-10-22	1	30	2	2	19	3	3	0	0	0	2	2	0		+3 smear grade	3	POSITIVE	POSITIVE - 3+ Colonies	Mycobacteria tuberculosis complex	2015-11-17	High	15.58	1	3	4
MBL007	3	1	2	2015-10-30	1	19	2	1	2	1	4	0	0	0	2	2	0		+3 smear grade	3	POSITIVE	NEGATIVE		2016-01-14	High	16.52	1		12
MBL008	15	2	2	2015-11-06	1	45	1	1	1	1	4	0	0	0	2	2	0		Negative	1	POSITIVE	NEGATIVE		2015-12-28	Low	25.86	1		10
MBL012	9	2	2	2015-11-13	1	20	1	1	2	10	2	0	0	1	2	1	0		+2 smear grade	2	POSITIVE	POSITIVE - 3+ Colonies	Mycobacteria tuberculosis complex	2015-12-07	Medium	18.78	1	3	6
MBL017	152	2	2	2015-11-20	1	46	2	2	3	2	2	0	0	0	2	2	0		Negative	1		POSITIVE - 1+ Colonies	Mycobacteria tuberculosis complex	2016-01-14	Low	24.8		1
MBL018	180	2	2	2015-11-20	1	20	1	1	1	1	4	0	1	0	2	2	0		+3 smear grade	3	POSITIVE	POSITIVE - 3+ Colonies	Mycobacteria tuberculosis complex	2015-12-07	High	15.14	1	3	6
MBL020	24	2	2	2015-11-20	1	31	2	1	1	10	4	0	0	0	2	2	0		Negative	1	POSITIVE	POSITIVE - 1+ Colonies	Mycobacteria tuberculosis complex	2015-12-07	Low	24.46	1	1	13
MBL022	6	2	2	2015-11-27	1	60	1	2	4	10	2	0	0	0	2	1	0		Negative	2	POSITIVE	CONTAMINATED		2015-12-15	High	15.64	1		21
MBL023	8	2	2	2015-11-27	1	43	1	1	1	8	2	0	0	0	2	1	1	2	Negative	0	Contaminated	NEGATIVE		2016-01-23	Very low	31.88	0
MBL025	5	2	2	2015-12-07	1	63	1	2	15	3	4	0	0	0	2	1	0		+3 smear grade	3	POSITIVE	POSITIVE - 3+ Colonies	Mycobacteria tuberculosis complex	2015-12-22	High	13.96	1	3	5
MBL026	5	2	2	2015-12-07	1	70	2	1	2	1	5	0	0	0	2	2	0		Negative	1	POSITIVE	POSITIVE - 1+ Colonies	Mycobacteria tuberculosis complex	2016-01-17	Low	25.22	1	1	12
MBL029	4	2	2	2015-12-10	1	29	2	1	1	1	3	0	0	0	2	2	0		+1 smear grade	2	POSITIVE	POSITIVE - 3+ Colonies	Mycobacteria tuberculosis complex	2016-01-05	Medium	18.22	1	3	7
MBL035	6	2	2	2015-12-18	1	42	1	1	1	5	4	0	0	0	2	2	1	1	Negative	1	POSITIVE	NEGATIVE		2016-02-08	Low	24.62	1		18
MBL040	1	2	2	2015-12-23	1	50	1	2	30	10	6	0	0	1	2	1	1	1	Negative	1	POSITIVE	POSITIVE - 1+ Colonies	Mycobacteria tuberculosis complex	2016-01-17	Low	27.56	1	1	12
MBL041	9	2	2	2015-12-23	1	59	2	2	30	3	5	0	0	0	2	2	1	1	+1 smear grade	1	POSITIVE	POSITIVE - 3 Colonies	Mycobacteria tuberculosis complex	2016-01-27	Low	25.32	1	0	16
MBL042	1	2	2	2015-12-23	1	19	1	2	5	1	4	0	0	9	2	2	0		+2 smear grade	3	POSITIVE	POSITIVE - 3+ Colonies	Mycobacteria tuberculosis complex	2016-02-02	High	15.36	1	3	6
MBL045	4	2	2	2016-01-18	1	23	2	2	15	10	4	0	0	0	2	2	1	1	+1 smear grade	1	POSITIVE	CONTAMINATED		2016-04-06	Low	28	1		10
MBL052	3	2	2	2016-01-25	1	49	1	2	7	7	4	0	0	0	2	2	0		Negative	1		POSITIVE - 2+ Colonies	Mycobacteria tuberculosis complex	2016-02-22	Low	25.9		2
MBL053	4	2	2	2016-01-25	1	44	1	1	1	4	1	0	0	0	2	1	0		Negative	1		POSITIVE - 3+ Colonies	Mycobacteria tuberculosis complex	2016-02-08	Low	24.88		3
MBL058	2	2	2	2016-02-08	1	28	1	2	15	7	5	0	0	0	2	2	0		Negative	2		POSITIVE - 3+ Colonies	Mycobacteria tuberculosis complex	2016-03-09	Medium	22.24		3
MBL059	2	2	2	2016-02-08	1	30	1	1	1	8	5	0	0	0	2	2	0		Negative	1		NEGATIVE		2016-04-06	Low	25.76
MBL067	3	2	2	2016-02-08	1	23	2	2	7	3	4	0	0	0	2	2	0		Negative	3		POSITIVE - 3+ Colonies	Mycobacteria tuberculosis complex	2016-03-02	High	16.24		3
MBL073	2	2	2	2016-02-08	1	20	2	2	20	3	4	0	0	0	2	2	0		+1 smear grade	2		POSITIVE - 3+ Colonies	Mycobacteria tuberculosis complex	2016-03-02	Medium	17.68		3
MBL075	3	2	2	2016-03-21	1	28	1	1	1	3	2	0	0	0	2	2	0		+2 smear grade	2		POSITIVE - 1+ Colonies	Mycobacteria tuberculosis complex	2016-06-08	Medium	21.1		1
MBL077	4	2	2	2016-03-21	1	22	2	2	19	3	3	0	0	0	2	2	1	1	+2 smear grade	2	NEGATIVE	NEGATIVE		2016-05-18	Medium	19.06	0
MBL082	5	2	2	2016-03-21	1	38	1	2	10	5	2	0	0	0	2	2	1	1	Negative	2		NEGATIVE		2016-07-13	Medium	22.2
MBL084	5	2	2	2016-03-21	1	24	2	2	14	7	4	0	0	0	2	2	0		Negative	0	POSITIVE	POSITIVE - 3+ Colonies	Mycobacteria tuberculosis complex	2016-04-13	Very low	32.08	1	3	24
MBL085	3	2	2	2016-03-21	1	31	2	2	20	1	4	0	0	0	2	2	0		Negative	3	NEGATIVE	POSITIVE - 3+ Colonies	Mycobacteria tuberculosis complex	2016-04-06	High	15.52	0	3
MBL088	4	2	2	2016-03-21	1	43	2	1	1	7	4	0	0	0	2	2	0		Negative	1	POSITIVE	POSITIVE - 1+ Colonies	Mycobacteria tuberculosis complex	2016-05-04	Low	26.52	1	1	23
MBL091	3	2	2	2016-03-26	1	27	1	1	5	7	4	0	1	0	2	2	1	1	+1 smear grade	2		NEGATIVE		2016-07-13	Medium	24.2
MBL092	4	2	2	2016-03-26	1	32	2	2	7	1	2	0	0	0	2	2	1	1	+1 smear grade	0		NEGATIVE		2016-07-13	Very low	32.04
MBL094	4	2	2	2016-04-06	1	74	2	2	18	7	5	0	0	0	2	2	0		Negative	1		NEGATIVE		2016-07-13	Low	28
MBL101	4	2	2	2016-04-06	1	34	1	1	1	7	5	0	0	0	2	9	0		+2 smear grade	3	POSITIVE	POSITIVE - 3+ Colonies	Mycobacteria tuberculosis complex	2016-04-28	High	13.68	1	3	14
MBL103	2	2	2	2016-04-29	1	47	2	2	19	4	5	0	0	0	2	2	0		Negative	1	NEGATIVE	POSITIVE - 1+ Colonies	Mycobacteria tuberculosis complex	2016-06-01	Low	28.28	0	1
MBL112	3	2	2	2016-06-22	1	48	1	2	6	6	4	0	0	1	2	1	1	1	+3 smear grade	3	POSITIVE	POSITIVE - 3+ Colonies	Mycobacteria tuberculosis complex	2016-07-20	High	14.64	1	3	6
MBL116	2	2	2	2016-06-22	1	48	1	1	1	4	5	0	0	0	2	2	1	1	+3 smear grade	3	POSITIVE	POSITIVE - 3+ Colonies		2016-07-13	High	13.84	1	3	8
MBL130	5	2	2	2016-07-04	1	20	2	2	26	7	4	0	0	0	2	2	0		+3 smear grade	2		POSITIVE - 2+ Colonies	Mycobacteria tuberculosis complex	2016-08-03	Medium	18.26		2
MBL136	4	2	2	2016-07-11	1	24	1	2	16	4	5	0	0	0	2	2	0		+2 smear grade	1	POSITIVE	POSITIVE - 3+ Colonies	Mycobacteria tuberculosis complex	2016-08-10	Low	25.04	1	3	7
MBL138	4	2	2	2016-07-20	1	42	1	2	17	9	5	0	0	0	2	2	0		+3 smear grade	2	POSITIVE	NEGATIVE		2016-10-05	Medium	19.4	1		34
MBL147	4	2	2	2016-07-20	1	32	1	2	12	7	6	0	0	0	2	2	0		+3 smear grade	2		POSITIVE - 1+ Colonies	Mycobacteria tuberculosis complex	2016-08-17	Medium	21.9		1
MBL149	4	2	2	2016-07-20	1	41	1	2	24	4	4	0	0	0	2	2	1	1	+3 smear grade	2	POSITIVE	NEGATIVE	Mycobacteria tuberculosis complex	2016-09-14	Medium	22.24	1		18
MBL159	4	2	2	2016-08-19	1	41	1	2	29	9	5	0	0	0	2	2	0		+3 smear grade	2	POSITIVE	NEGATIVE	Mycobacteria tuberculosis complex	2016-10-19	Medium	20.98	1		31
MBL168	3	2	2	2016-08-19	1	48	1	2	9	4	5	0	0	0	2	2	1	1	Negative	1	POSITIVE	NEGATIVE	Mycobacteria tuberculosis complex	2016-10-19	Low	28.22	1		23
MBL171	4	2	2	2016-08-29	1	36	2	1	1	7	2	0	0	0	2	2	1	1	Negative	1	Contaminated	NEGATIVE		2016-10-26	Low	27.14	0
MBL177	2	2	2	2016-08-29	1	20	1	2	7	1	4	0	0	0	2	2	1	1	Negative	0	NEGATIVE	POSITIVE - 3+ Colonies	Mycobacteria tuberculosis complex	2016-09-28	Very low	32.5	0	3
MBL183	2	2	2	2016-09-13	1	18	1	2	19	1	4	0	0	0	2	2	0		+3 smear grade	3	POSITIVE	POSITIVE - 3+ Colonies	Mycobacteria tuberculosis complex	2016-10-05	High	17.12	1	3	4
MBL187	3	2	2	2016-08-31	1	36	1	1	1	7	5	0	0	0	2	2	1	1	Negative	1	NEGATIVE	NEGATIVE		2016-10-26	Low	27.68	0
MBL199	4	2	2	2016-09-13	1	67	1	2	24	7	4	0	0	0	2	2	1	1	Negative	1	NEGATIVE	NEGATIVE		2016-11-09	Very low	30.24	0
MBL200	4	2	2	2016-09-13	1	50	2	2	19	1	4	0	0	1	2	2	1	1	Negative	1	POSITIVE	NEGATIVE	Mycobacteria tuberculosis complex	2016-11-09	Very low	30.12	1		30
MBL201	5	2	2	2016-09-13	1	28	1	2	7	3	4	0	0	0	2	2	0		+3 smear grade	2	POSITIVE	NEGATIVE	Mycobacteria tuberculosis complex	2016-11-09	Medium	20.92	1		5
MBR003	14	1	2	2015-10-14	3	64	1	2	4	5	1	1	1	0	2	2	0		+3 smear grade	0	POSITIVE	NEGATIVE		2015-12-07	Low	24.42	1		12
MBR004	30	1	1	2015-10-16	3	30	1	1	2	10	3	1	1	0	1	2	0		+3 smear grade	1	POSITIVE	POSITIVE - 3+ Colonies	Mycobacteria tuberculosis complex	2015-11-17	medium	18.76	1	3	6
MBR008	7	1	1	2015-10-26	3	32	2	2	30	7	4	0	0	0	2	2	1	1	Negative	0	POSITIVE FOR NTM	CONTAMINATED		2015-11-18	Low	26.18	0
MBR011	5	2	1	2015-10-28	3	34	1	1	2	10	3	0	1	1	2	2	0		+3 smear grade	2	Contaminated	POSITIVE - 1 Colony	Mycobacteria tuberculosis complex	2016-01-14	Medium	19.16	0	0
MBR012	7	1	9	2015-11-02	3	38	1	1	4	1	2	0	0	0	2	2	0		+3 smear grade	1	POSITIVE	NEGATIVE		2015-12-28	Low	24.02	1		8
MBR014	14	2	2	2015-11-02	3	23	2	2	7	1	5	0	0	0	2	2	1	2	+2 smear grade	1	Contaminated	POSITIVE - 3 Colonies	Mycobacteria tuberculosis complex	2016-01-14	High	14.44	0	0
MBR018	3	1	1	2015-11-06	3	40	1	2	20	4	2	1	1	0	1	2	0		+2 smear grade	2	POSITIVE	POSITIVE - 3+ Colonies	Mycobacteria tuberculosis complex	2015-12-02	Medium	21.4	1	3	7
MBR025	4	1	1	2015-11-13	3	62	1	9		1	1	1	1	0	2	2	0		+3 smear grade	2	POSITIVE	NEGATIVE		2016-01-05	Medium	17.96	1		4
MBR026	30	1	1	2015-11-13	3	35	1	2		3	2	1	1	0	2	2	0		+3 smear grade	2	POSITIVE	NEGATIVE		2016-01-05	Medium	14.32	1		5
MBR038	14	1	1	2015-11-27	3	30	1	2	14	7	5	0	1	0	1	2	1	1	+3 smear grade	2	POSITIVE	POSITIVE - 3+ Colonies	Mycobacteria tuberculosis complex	2016-01-05	Very low	28.94	1	3	12
MBR043	4	1	1	2015-12-02	3	56	1	1	120	8	6	0	0	0	2	2	1	1	Scanty	0	NEGATIVE	POSITIVE - 6 Colonies	Mycobacteria tuberculosis complex	2016-01-05	Very low	29.3	0	0
MBR044	14	1	1	2015-12-02	3	43	1	2	7	7	4	0	0	1	2	2	0		+2 smear grade	1	POSITIVE	POSITIVE - 2+ Colonies	Not Applicable	2015-12-28	Very low	29.3	1	2	10
MBR047	30	1	1	2015-12-09	3	31	2	1	116	1	3	0	0	0	1	1	1	1	+3 smear grade	3	NEGATIVE	NEGATIVE		2016-02-02	Medium	17.68	0
MBR048	5	1	1	2015-12-09	3	34	1	1	4	1	1	0	1	0	2	2	0		+3 smear grade	3	POSITIVE	POSITIVE - 2+ Colonies	Mycobacteria tuberculosis complex	2016-01-05	Very low	32.58	1	2	4
MBR053	4	1	1	2015-12-18	3	34	1	1	4.5	10	2	0	1	0	2	2	0		+3 smear grade	1	POSITIVE	POSITIVE - 1+ Colonies	Mycobacteria tuberculosis complex	2016-01-27	Medium	20.34	1	1	5
MBR056	7	1	1	2016-01-06	3	28	1	2	56	10	3	0	0	0	2	2	1	1	+2 smear grade	2	POSITIVE	POSITIVE - 3+ Colonies	Mycobacteria tuberculosis complex	2016-02-22	Medium	17.1	1	3	11
MBR057	10	1	1	2016-01-08	3	27	2	2	50	10	6	0	0	0	2	2	1	1	+3 smear grade	3	POSITIVE	POSITIVE - 3+ Colonies	Mycobacteria tuberculosis complex	2016-01-27	High	16.98	1	3	6
MBR061	30	1	1	2016-01-13	3	60	1	2	56	1	1	0	0	0	1	2	0		+2 smear grade	1	POSITIVE	POSITIVE - 3+ Colonies	Mycobacteria tuberculosis complex	2016-02-22	Low	23.38	1	3	4
MBR063	3	1	1	2016-01-13	3	36	1	2	150	7	5	0	0	0	2	2	0		+3 smear grade	3	POSITIVE	POSITIVE - 3+ Colonies	Mycobacteria tuberculosis complex	2016-02-03	High	15.84	1	3	4
MBR064	1	2	2	2016-01-13	3	49	1	1	4	10	2	1	1	0	2	2	1	1	+3 smear grade	3	POSITIVE	POSITIVE - 1+ Colonies	Mycobacteria tuberculosis complex	2016-04-28	High	13.28	1	1	7
MBR065	5	1	1	2016-01-13	3	28	2	1	3	7	5	0	0	0	1	1	1	1	Negative	1	Contaminated	POSITIVE - 1+ Colonies	Mycobacteria tuberculosis complex	2016-02-22	Low	24.86	0	1
MBR068	21	1	1	2016-01-15	3	39	1	2	15	3	4	1	1	0	2	2	0		+2 smear grade	3	POSITIVE	POSITIVE - 3+ Colonies	Mycobacteria tuberculosis complex	2016-02-08	High	16.92	1	3	7
MBR069	4	1	1	2016-01-15	3	25	1	1	3.5	10	2	0	0	0	2	2	1	1	Negative	1	POSITIVE	POSITIVE - 2+ Colonies	Mycobacteria tuberculosis complex	2016-02-08	Low	26.04	1	2	9
MBR070	60	1	1	2016-01-15	3	18	2	2	15	1	3	0	0	0	2	2	0		+3 smear grade	3	POSITIVE	POSITIVE - 3+ Colonies	Mycobacteria tuberculosis complex	2016-02-22	Medium	21.36	1	3	12
MBR076	30	1	1	2016-01-28	3	23	2	1	20	10	3	0	0	0	2	2	1	1	Negative	1		NEGATIVE		2016-03-21	Low	28.06
MBR079	30	1	1	2016-02-01	3	26	2	1	15	4	4	0	0	0	2	2	0		+2 smear grade	3		POSITIVE - 4 Colonies	Mycobacteria tuberculosis complex	2016-03-02	High	14.32		0
MBR082	30	1	1	2016-02-03	3	23	1	1	7	10	2	0	0	0	2	2	0		+3 smear grade	3		NEGATIVE		2016-03-30	High	12.2
MBR083	7	1	1	2016-02-03	3	43	1	1	3	10	6	0	0	1	2	2	1	1	Negative	0		POSITIVE - 1+ Colonies	Mycobacteria tuberculosis complex	2016-03-16	Low	24.96		1
MBR087	90	1	1	2016-02-08	3	18	1	2	100	10	3	0	0	0	2	9	0		+2 smear grade	2		POSITIVE - 1+ Colonies	Mycobacteria tuberculosis complex	2016-05-11	Medium	21.1		1
MBR088	3	1	1	2016-02-08	3	37	2	1	250	10	3	0	0	0	2	2	0		+3 smear grade	3		POSITIVE - 3+ Colonies	Mycobacteria tuberculosis complex	2016-03-02	High	10.84		3
MBR090	30	1	1	2016-02-11	3	40	1	1	3	10	5	1	1	0	2	2	0		+3 smear grade	3		POSITIVE - 2+ Colonies	Mycobacteria tuberculosis complex	2016-03-16	High	16.16		2
MBR091	3	1	1	2016-02-11	3	28	2	1	4	2	3	0	0	1	2	2	1	2	+1 smear grade	2		POSITIVE - 3+ Colonies	Mycobacteria tuberculosis complex	2016-03-30	Medium	19.14		3
MBR092	14	1	1	2016-02-11	3	48	1	2	17	3	2	1	1	0	2	2	0		+3 smear grade	3		POSITIVE - 3+ Colonies	Mycobacteria tuberculosis complex	2016-03-02	High	14.32		3
MBR095	30	1	1	2016-02-17	3	39	1	2	4	3	5	0	0	0	2	2	1	1	Negative	0		POSITIVE - 1+ Colonies	Mycobacteria tuberculosis complex	2016-03-30	Very low	37.8		1
MBR103	30	1	1	2016-02-29	3	45	1	2	65	5	3	0	1	0	2	2	0		+2 smear grade	2		POSITIVE - 3+ Colonies	Mycobacteria tuberculosis complex	2016-03-30	Medium	17.2		3
MBR104	42	1	1	2016-03-02	3	34	1	2	13	10	5	0	1	0	2	2	0		+2 smear grade	2		POSITIVE - 3+ Colonies	Mycobacteria tuberculosis complex	2016-03-30	Medium	21.9		3
MBR105	21	9	1	2016-03-02	3	37	1	2	6	10	1	1	0	0	2	2	1	1	+2 smear grade	2		POSITIVE - 3+ Colonies	Mycobacteria tuberculosis complex	2016-03-21	Medium	17.48		3
MBR110	14	1	1	2016-03-11	3	34	1	2	14	10	5	0	0	0	2	2	0		+2 smear grade	2		POSITIVE - 3+ Colonies	Mycobacteria tuberculosis complex	2016-03-30	Medium	22.16		3
MBR114	30	1	1	2016-03-11	3	39	1	1	4	7	2	0	0	0	2	2	1	1	+3 smear grade	6		POSITIVE - 3+ Colonies	Mycobacteria tuberculosis complex	2016-04-06	medium	19.93		3
MBR116	30	1	1	2016-03-11	3	30	1	2	12	7	5	0	0	0	2	2	0		+3 smear grade	2		POSITIVE - 3+ Colonies	Mycobacteria tuberculosis complex	2016-03-30	Medium	17.36		3
MBR117	14	1	1	2016-03-18	3	27	1	1	2	1	2	1	0	0	2	2	0		+2 smear grade	2	POSITIVE	POSITIVE - 3+ Colonies	Mycobacteria tuberculosis complex	2016-04-06	High	16.84	1	3	8
MBR118	14	1	1	2016-03-18	3	65	2	2	59	3	2	0	1	1	2	2	0		+2 smear grade	2	NEGATIVE	POSITIVE - 3+ Colonies	Mycobacteria tuberculosis complex	2016-04-13	medium	18.52	0	3
MBR123	90	1	1	2016-04-01	3	45	1	1	2	3	2	1	1	0	2	2	1	2	Negative	1	NEGATIVE	NEGATIVE		2016-06-01	Low	29.06	0
MBR126	7	1	1	2016-04-01	3	27	2	2	8	3	3	0	0	0	2	2	1	1	+1 smear grade	2	NEGATIVE	POSITIVE - 1+ Colonies	Mycobacteria tuberculosis complex	2016-04-28	Medium	19.54	0	1
MBR128	3	2	2	2016-04-01	3	18	2	1	20	10	5	0	0	0	2	2	0		+2 smear grade	3		POSITIVE - 2+ Colonies	Mycobacteria tuberculosis complex	2016-05-18	High	15.48		2
MBR129	30	1	1	2016-04-06	3	28	2	1	2	10	3	0	1	0	2	2	0		+3 smear grade	3	POSITIVE	POSITIVE - 3+ Colonies	Mycobacteria tuberculosis complex	2016-04-28	High	16.18	1	3	22
MBR131	30	1	1	2016-04-08	3	25	2	1	3	1	6	0	1	0	2	2	0		+3 smear grade	3	POSITIVE	POSITIVE - 3+ Colonies	Mycobacteria tuberculosis complex	2016-04-28	High	16.6	1	3	3
MBR134	21	1	1	2016-04-11	3	31	1	1	2	1	4	0	1	0	2	1	0		+3 smear grade	3	POSITIVE	POSITIVE - 3+ Colonies	Mycobacteria tuberculosis complex	2016-05-04	High	15.2	1	3	10
MBR136	30	1	1	2016-04-11	3	30	1	2		10	3	0	0	0	2	2	1	1	+2 smear grade	2	NEGATIVE	POSITIVE - 1+ Colonies	Mycobacteria tuberculosis complex	2016-05-18	Medium	22.18	0	1
MBR137	30	1	1	2016-04-20	3	47	1	2	60	5	2	0	0	0	2	1	0		+2 smear grade	0	NEGATIVE	NEGATIVE		2016-06-15	Low	31.12	0
MBR143	30	1	1	2016-05-04	3	19	2	1	3	1	2	0	0	0	2	2	0		+2 smear grade	2	POSITIVE	POSITIVE - 3+ Colonies	Mycobacteria tuberculosis complex	2016-06-01	Medium	19.7	1	3	18
MBR145	30	1	1	2016-05-06	3	46	2	2	40	3	3	0	0	1	2	2	1	1	+2 smear grade	2	POSITIVE	POSITIVE - 3+ Colonies	Mycobacteria tuberculosis complex	2016-06-01	Medium	20.08	1	3	18
MBR161	60	1	1	2016-05-25	3	47	2	2	54	3	2	0	0	0	2	2	1	2	+2 smear grade	3	Contaminated	POSITIVE - 1+ Colonies	Mycobacteria tuberculosis complex	2016-07-20	Medium	20.38	0	1
MBR166	30	1	1	2016-05-25	3	53	1	1	2	7	5	0	1	0	2	2	1	1	+3 smear grade	2	Contaminated	NEGATIVE		2016-07-20	Medium	17.52	0
MBR169	7	1	1	2016-05-25	3	28	2	2	65	3	4	0	0	0	2	2	0		+2 smear grade	1	NEGATIVE	POSITIVE - 3+ Colonies	Mycobacteria tuberculosis complex	2016-06-15	High	16.76	0	3
MBR172	14	1	1	2016-06-01	3	36	2	2	90	3	3	0	0	0	2	2	0		+3 smear grade	2	POSITIVE	POSITIVE - 3+ Colonies	Mycobacteria tuberculosis complex	2016-06-22	Medium	20.22	1	3	8
MBR174	14	1	1	2016-06-01	3	52	1	2	53	9	3	0	1	0	2	2	0		+2 smear grade	2	POSITIVE	POSITIVE - 2+ Colonies	Mycobacteria tuberculosis complex	2016-06-29	Medium	20.98	1	2	36
MBR181	14	1	1	2016-06-06	3	31	2	2	17	2	2	0	0	1	2	2	1	2	Negative	0	NEGATIVE	POSITIVE - 1+ Colonies	Mycobacteria tuberculosis complex	2016-07-20	Very low	32.2	0	1
MBR182	30	1	1	2016-06-06	3	45	1	2	56	1	2	0	9	0	2	1	0		Scanty	1	NEGATIVE	NEGATIVE		2016-08-03	Very low	34.86	0
MBR184	14	1	9	2016-06-06	3	76	1	2	40	7	2	0	0	1	2	2	0		Negative	0	POSITIVE	POSITIVE - 2+ Colonies	Mycobacteria tuberculosis complex	2016-06-29	Low	24.98	1	2	30
MBR187	14	1	1	2016-06-08	3	32	1	2	14	5	3	0	0	0	1	2	0		+2 smear grade	2	POSITIVE	POSITIVE - 2+ Colonies	Mycobacteria tuberculosis complex	2016-06-29	Medium	17.48	1	2	13
MBR188	21	9	1	2016-06-15	3	22	2	2	13	6	6	0	0	0	2	2	0		+3 smear grade	3	POSITIVE	POSITIVE - 2+ Colonies	Mycobacteria tuberculosis complex	2016-08-10	High	16.82	1	2	13
MBR192	14	1	1	2016-06-15	3	52	1	2	90	5	3	1	1	0	2	2	1	2	+2 smear grade	2	POSITIVE	POSITIVE - 2+ Colonies	Mycobacteria tuberculosis complex	2016-07-20	Medium	22.62	1	2	12
MBR194	14	1	1	2016-06-24	3	26	1	1		10	6	0	0	0	2	2	0		+3 smear grade	3	POSITIVE	POSITIVE - 2+ Colonies	Mycobacteria tuberculosis complex	2016-08-17	High	17.12	1	2	19
MBR195	30	1	1	2016-06-24	3	75	2	2	90	1	2	0	0	0	2	2	0		+2 smear grade	2	POSITIVE	NEGATIVE		2016-08-24	Medium	18.14	1		24
MBR202	30	1	1	2016-07-01	3	27	1	1		4	3	0	0	0	2	1	1	1	+2 smear grade	2	POSITIVE	POSITIVE - 3+ Colonies	Mycobacteria tuberculosis complex	2016-07-20	Medium	17.62	1	3	11
MBR203	7	1	1	2016-07-01	3	37	2	2	40	2	2	0	0	0	2	2	1	1	Scanty	1	POSITIVE	NEGATIVE	Mycobacteria tuberculosis complex	2016-08-31	Low	28.1	1		19
MBR208	7	2	9	2016-07-18	3	28	1	2	10	7	5	0	0	0	2	2	0		+2 smear grade	3	POSITIVE	POSITIVE - 1+ Colonies	Mycobacteria tuberculosis complex	2016-09-14	High	12.58	1	1	5
MBR215	30	1	1	2016-07-28	3	38	1	1	7	3	3	0	0	0	1	2	0		+1 smear grade	2	POSITIVE	POSITIVE - 2+ Colonies	Mycobacteria tuberculosis complex	2016-09-07	Medium	22.62	1	2	16
MBR216	21	1	1	2016-07-28	3	35	1	2	15	3	3	0	1	0	2	2	0		+1 smear grade	3	POSITIVE	POSITIVE - 3+ Colonies	Mycobacteria tuberculosis complex	2016-08-24	High	16.84	1	3	13
MBR217	30	1	1	2016-07-28	3	26	2	2	25	3	2	0	1	0	2	2	1	1	Negative	1	POSITIVE	POSITIVE - 1+ Colonies	Mycobacteria tuberculosis complex	2016-09-28	Low	23.16	1	1	15
MBR223	30	1	1	2016-08-05	3	80	1	2	14	3	1	0	0	0	2	1	0		+2 smear grade	3	POSITIVE	POSITIVE - 1+ Colonies	Mycobacteria tuberculosis complex	2016-09-28	Medium	14.54	1	1	22
MBR228	30	1	1	2016-08-11	3	26	1	2	15	10	3	0	1	0	2	1	0		+2 smear grade	2	POSITIVE	NEGATIVE	Mycobacteria tuberculosis complex	2016-11-09	Medium	22.12	1		16
MBR229	21	1	1	2016-08-11	3	35	1	2	14	3	5	1	1	0	2	2	0		+2 smear grade	3	POSITIVE	POSITIVE - 3+ Colonies	Mycobacteria tuberculosis complex	2016-10-05	High	16.56	1	3	14
MBR233	30	1	1	2016-08-24	3	23	1	1	2	10	2	1	1	0	2	1	0		+1 smear grade	2	POSITIVE	POSITIVE - 3+ Colonies	Mycobacteria tuberculosis complex	2016-10-05	Medium	21.94	1	3	7
MBR235	30	1	1	2016-08-24	3	43	1	2	10	3	5	0	0	0	1	2	0		+2 smear grade	3	POSITIVE	POSITIVE - 3+ Colonies	Mycobacteria tuberculosis complex	2016-09-21	High	13.1	1	3	5
MBR236	14	1	1	2016-08-24	3	40	2	2	90	3	3	0	0	1	1	2	1	2	+2 smear grade	3	POSITIVE	POSITIVE - 3+ Colonies	Mycobacteria tuberculosis complex	2016-09-21	High	16.12	1	3	7
MBR243	21	1	1	2016-08-26	3	30	2	1	3	3	2	0	0	0	2	2	0		+1 smear grade	2	POSITIVE	POSITIVE - 3+ Colonies	Mycobacteria tuberculosis complex	2016-09-21	medium	17.2	1	3	9
MBR246	21	2	2	2016-09-08	3	32	1	2		3	3	0	0	0	2	1			Negative	2	POSITIVE FOR NTM	POSITIVE - 3+ Colonies	Mycobacteria tuberculosis complex	2016-10-05	Medium	18.56	0	3
MBR250	10	1	1	2016-09-08	3	29	1	1	3	7	4		0	1	2	2	1	1	Negative	1	POSITIVE	NEGATIVE	Mycobacteria tuberculosis complex	2016-11-02	Low	26.38	1		11
MLG013	9	2	2	2015-11-02	5	49	1	2		10	4	0	0	1	2	1	0		Negative	0	NEGATIVE	NEGATIVE		2015-12-28	Very low	35.42	0
MLG015	30	2	2	2015-11-02	5	29	1	1	5	10	4	0	0	0	2	2	0		Negative	2	POSITIVE	POSITIVE - 3+ Colonies	Mycobacteria tuberculosis complex	2015-11-17	Low	24.42	1	3	6
MLG016	9	2	2	2015-11-02	5	27	1	1		4	2	9	0	0	2	2	0		+3 smear grade	0	POSITIVE FOR NTM	NEGATIVE		2016-01-06	Very low	33.56	0
MLG021	7	2	2	2015-11-06	5	26	1	9	4	8	3	0	1	0	2	2	0		Negative	3	POSITIVE	POSITIVE - 3+ Colonies	Mycobacteria tuberculosis complex	2015-12-02	High	14.52	1	3	8
MLG023	7	2	2	2015-11-06	5	30	1	1	35	3	2	0	1	0	2	2	0		+3 smear grade	2	POSITIVE	NEGATIVE		2015-12-28	High	15.1	1		9
MLG027	20	2	2	2015-11-06	5	75	2	1	100	3	1	0	0	0	2	2	0		Negative	2	NEGATIVE	NEGATIVE		2015-12-28	Medium	18.8	0
MLG033	60	2	2	2015-11-11	5	36	1	2	6	7	2	0	0	0	2	2	0		+3 smear grade	3	POSITIVE	NEGATIVE		2016-01-05	High	14.56	1		18
MLG035	20	2	2	2015-11-11	5	38	2	1	4	4	2	0	0	0	2	2			+1 smear grade	2	POSITIVE	POSITIVE - 3+ Colonies	Mycobacteria tuberculosis complex	2015-12-02	Medium	18.46	1	3	8
MLG036	25	2	2	2015-11-11	5	26	1	1	1	7	6	0	0	0	2	2	0		+1 smear grade	0	POSITIVE	POSITIVE - 3+ Colonies	Mycobacteria tuberculosis complex	2015-12-02	Very low	29.96	1	3	9
MLG039	25	2	2	2015-11-11	5	27	1	1		10	4	0	0	0	2	2	0		Negative	2	POSITIVE	POSITIVE - 1+ Colonies	Mycobacteria tuberculosis complex	2016-01-27	Medium	21.62	1	1	8
MLG040	40	2	2	2015-11-16	5	24	1	1	9	8	6	0	0	0	2	2	0		+3 smear grade	3	POSITIVE	POSITIVE - 3+ Colonies	Mycobacteria tuberculosis complex	2015-12-07	High	15.62	1	3	8
MLG044	14	2	2	2015-11-17	5	58	1	1	2	7	4	1	1	1	2	2	0		+2 smear grade	1	POSITIVE	NEGATIVE		2016-01-11	Low	23.66	1		16
MLG047	20	2	2	2015-11-17	5	30	1	1	12	7	4	0	0	0	2	2	0		Negative	1	NEGATIVE	NEGATIVE		2016-01-11	Low	26.02	0
MLG050	20	2	2	2015-11-17	5	42	1	1	1	7	2	1	0	0	2	2	0		+3 smear grade	3	POSITIVE	NEGATIVE		2016-01-11	High	14.26	1		5
MLG053	45	2	2	2015-11-20	5	72	1	1		1	2	0	0	0	2	2	0		+2 smear grade	1	POSITIVE	POSITIVE - 1+ Colonies	Mycobacteria tuberculosis complex	2016-01-14	High	11.18	1	1	5
MLG056	20	2	2	2015-11-23	5	28	1	1	2	4	3	0	0	0	2	2	0		+3 smear grade	3	POSITIVE	NEGATIVE		2016-01-17	Low	26.54	1		13
MLG062	15	2	2	2015-11-26	5	23	2	1	4	1	3	0	0	0	2	2	1	1	Negative	2	NEGATIVE	NEGATIVE		2016-03-02	Medium	18.98	0
MLG072	10	2	2	2015-11-26	5	60	1	1	1	10	5	0	0	0	2	2	0		Negative	1	Contaminated	NEGATIVE		2016-01-17	High	10.88	0
MLG083	20	2	2	2015-12-02	5	53	2	1	4	4	3	0	0	0	1	2	0		Negative	0	NEGATIVE	NEGATIVE		2016-01-23	Very low	32.52	0
MLG084	40	2	2	2015-12-02	5	35	1	1	4	7	3	0	0	0	2	2	1	1	+3 smear grade	3	POSITIVE	NEGATIVE		2016-02-08	High	16.5	1		18
MLG086	90	2	2	2015-12-01	5	20	1	1	4	9	3	0	0	0	2	2	0		Negative	1	NEGATIVE	POSITIVE - 1+ Colonies	Mycobacteria tuberculosis complex	2016-01-17	Very low	34.38	0	1
MLG093	10	2	2	2015-12-03	5	27	2	1	1	7	4	0	0	1	2	2	0		Negative	2	Contaminated	NEGATIVE		2016-01-23	Medium	17.68	0
MLG098	10	2	2	2015-12-03	5	33	1	1	7	7	2	0	0	0	2	2	0		+3 smear grade	3	POSITIVE	POSITIVE - 3+ Colonies	Mycobacteria tuberculosis complex	2015-12-15	High	10.18	1	3	5
MLG099	10	2	2	2015-12-03	5	61	2	1	1	7	1	1	0	0	2	2	0		+2 smear grade	3	POSITIVE	POSITIVE - 3+ Colonies	Mycobacteria tuberculosis complex	2016-01-05	High	13.5	1	3	6
MLG100	9	2	2	2015-12-03	5	32	2	1		8	6	0	0	1	1	2	0		+3 smear grade	3	POSITIVE	POSITIVE - 2+ Colonies	Mycobacteria tuberculosis complex	2015-12-22	High	15.28	1	2	10
MLG102	25	2	2	2015-12-03	5	28	2	1	16	1	4	0	0	0	2	1	1	1	+1 smear grade	1	POSITIVE	POSITIVE - 1+ Colonies	Mycobacteria tuberculosis complex	2016-01-06	Low	23.56	1	1	10
MLG103	15	2	2	2015-12-03	5	27	1	1		7	3	0	0	1	2	2	0		+3 smear grade	2	POSITIVE	POSITIVE - 3+ Colonies	Mycobacteria tuberculosis complex	2016-01-05	Medium	19.8	1	3	9
MLG104	10	2	2	2015-12-08	5	65	1	1	4	7	1	0	0	1	2	2	0		+2 smear grade	2	POSITIVE	POSITIVE - 2+ Colonies	Mycobacteria tuberculosis complex	2016-01-17	Medium	22.06	1	2	15
MLG106	15	2	2	2015-12-04	5	70	2	1	4	1	2	0	0	1	2	2	0		+2 smear grade	2	NEGATIVE	NEGATIVE		2016-02-02	Medium	17.08	0
MLG107	40	2	2	2015-12-04	5	39	2	1	5	7	3	0	0	0	2	2	0		Negative	1	POSITIVE	POSITIVE - 2+ Colonies	Mycobacteria tuberculosis complex	2016-01-13	Low	23.56	1	2	13
MLG117	17	2	2	2015-12-08	5	28	2	1	7	1	4	0	0	1	1	2	0		+3 smear grade	2	POSITIVE	POSITIVE - 3+ Colonies	Mycobacteria tuberculosis complex	2015-12-22	Medium	21.02	1	3	7
MLG145	10	2	2	2015-12-15	5	28	1	1	4	4	4	0	0	0	2	1	0		+2 smear grade	0	NEGATIVE	NEGATIVE		2016-02-08	High	13.48	0
MLG156	3	2	2	2015-12-18	5	26	2	2	3	2	4	0	0	0	2	2	1	1	+2 smear grade	0	POSITIVE	POSITIVE - 2+ Colonies	Mycobacteria tuberculosis complex	2016-01-06	Low	24.44	1	2	13
MLG162	40	2	2	2015-12-23	5	38	1	1	1	10	4	0	0	0	2	2	0		+3 smear grade	3	POSITIVE	POSITIVE - 3+ Colonies	Mycobacteria tuberculosis complex	2016-01-13	High	11.02	1	3	6
MLG179	10	2	2	2016-01-11	5	22	2	1		9	4	0	0	1	2	2	0		Negative	2	NEGATIVE	NEGATIVE		2016-03-09	Medium	21.76	0
MLG182	5	2	2	2016-01-13	5	36	2	1	6	1	2	0	0	0	2	2	0		+1 smear grade	2	POSITIVE	POSITIVE - 3+ Colonies	Mycobacteria tuberculosis complex	2016-02-03	Medium	18.4	1	3	7
MLG184	4	2	2	2016-01-13	5	55	2	1	10	2	3	0	0	0	2	2	0		+3 smear grade	3	POSITIVE	POSITIVE - 3+ Colonies	Mycobacteria tuberculosis complex	2016-02-03	High	15.64	1	3	10
MLG186	7	2	2	2016-01-13	5	20	2	1	4	1	4	0	0	0	2	2	0		+3 smear grade	3	POSITIVE	POSITIVE - 3+ Colonies	Mycobacteria tuberculosis complex	2016-01-27	High	16.3	1	3	8
MLG190	14	2	2	2016-01-13	5	37	1	1	1	7	2	0	0	0	2	2	0		Negative	0	POSITIVE	POSITIVE - 3+ Colonies	Mycobacteria tuberculosis complex	2016-01-23	Low	24.72	1	3	6
MLG191	10	2	2	2016-01-15	5	45	2	1	5	1	3	0	0	0	2	2	0		Negative	0	NEGATIVE	POSITIVE - 3+ Colonies	Mycobacteria tuberculosis complex	2016-02-08	Low	24.3	0	3
MLG195	10	2	2	2016-01-15	5	37	2	1	6	1	4	0	0	0	2	2	0		Negative	0	NEGATIVE	NEGATIVE		2016-03-16	Very low	34.68	0
MLG197	10	2	2	2016-01-15	5	29	2	1	10	1	3	0	0	0	2	2	0		+3 smear grade	3	POSITIVE	POSITIVE - 3+ Colonies	Mycobacteria tuberculosis complex	2016-02-08	High	12.48	1	3	10
MLG206	10	2	2	2016-01-20	5	28	2	1	3	1	4	0	0	0	2	2	0		+3 smear grade	3	POSITIVE	POSITIVE - 3+ Colonies	Mycobacteria tuberculosis complex	2016-02-08	High	11.82	1	3	10
MLG208	9	2	2	2016-01-20	5	40	1	1	5	10	1	0	0	0	2	1	1	2	+3 smear grade	3	POSITIVE	POSITIVE - 2+ Colonies	Mycobacteria tuberculosis complex	2016-02-08	Low	26.68	1	2	10
MLG214	10	2	2	2016-01-25	5	32	1	1	11	1	3	0	0	0	2	2	0		+2 smear grade	2		POSITIVE - 3+ Colonies	Mycobacteria tuberculosis complex	2016-02-22	Medium	19.8		3
MLG216	7	2	2	2016-01-25	5	28	1	1	8	7	4	0	0	0	2	2	0		+1 smear grade	0		POSITIVE - 3+ Colonies	Mycobacteria tuberculosis complex	2016-02-22	Low	28.44		3
MLG226	10	2	2	2016-01-27	5	30	2	1	10	1	2	0	0	0	2	2	0		+1 smear grade	1		NEGATIVE		2016-03-21	Very low	30.38
MLG238	10	2	2	2016-01-29	5	38	1	1	4	7	3	0	0	0	2	2	1	1	+1 smear grade	1		POSITIVE - 1+ Colonies	Mycobacteria tuberculosis complex	2016-03-02	Very low	31.76		1
MLG240	10	2	2	2016-01-29	5	73	1	1	4	1	4	0	1	0	2	2	0		+1 smear grade	2		POSITIVE - 3+ Colonies	Mycobacteria tuberculosis complex	2016-03-02	Medium	17.7		3
MLG246	12	2	2	2016-09-06	5	61	1	1	5	5	4	0	0	0	2	2	0		+1 smear grade	0	NEGATIVE	NEGATIVE		2016-11-02	Very low	29.34	0
MLG256	7	2	2	2016-02-02	5	36	1	1	10	9	2	0	1	0	2	2	0		Negative	1		NEGATIVE		2016-03-30	Low	28.58
MLG258	7	2	2	2016-02-02	5	24	1	1	5	10	4	0	0	0	2	2	0		+1 smear grade	0		POSITIVE - 3+ Colonies	Mycobacteria tuberculosis complex	2016-02-22	Low	24.38		3
MLG267	10	2	2	2016-02-04	5	35	1	1	14	7	2	0	0	0	2	2	1	2	+2 smear grade	3		POSITIVE - 2+ Colonies	Mycobacteria tuberculosis complex	2016-02-22	High	16.24		2
MLG270	7	2	2	2016-02-08	5	36	2	1	10	4	2	0	0	0	2	2	0		+1 smear grade	1		NEGATIVE		2016-04-06	Low	25.22
MLG274	12	2	2	2016-09-06	5	48	2	1	7	4	4	0	0	0	2	2	1	1	+2 smear grade	0	Contaminated	POSITIVE - 1+ Colonies	Mycobacteria tuberculosis complex	2016-10-05	Low	25.28	0	1
MLG294	5	2	2	2016-02-10	5	30	2	2	10	2	1	0	1	0	2	2	0		+2 smear grade	3		NEGATIVE		2016-04-06	High	15.46
MLG311	14	2	2	2016-02-15	5	25	1	2		10	3	0	0	0	2	2	0		+1 smear grade	1		NEGATIVE		2016-04-13	Low	27.26
MLG321	10	2	2	2016-02-15	5	27	1	1	4	4	4	0	0	0	2	2	0		+3 smear grade	3		NEGATIVE		2016-04-13	Very low	29.48
MLG330	7	2	2	2016-02-23	5	48	1	1	3	7	4	0	1	0	2	2	0		+1 smear grade	0		NEGATIVE		2016-04-21	Low	24.86
MLG334	10	2	2	2016-02-27	5	61	1	1	5	8	4	0	1	0	2	2	0		+3 smear grade	3		NEGATIVE		2016-04-28	High	16.56
MLG342	10	2	2	2016-02-27	5	46	1	1	14	9	4	0	0	0	2	2	0		+1 smear grade	1		NEGATIVE		2016-04-28	Very low	32.14
MLG345	8	2	2	2016-03-02	5	31	1	1	6	8	4	0	1	0	2	2	0		+2 smear grade	3		POSITIVE - 3+ Colonies		2016-03-21	High	16.84		3
MLG351	12	2	2	2016-03-03	5	22	1	1	7	7	4	0	0	0	2	2	0		+2 smear grade	2		POSITIVE - 1+ Colonies	Mycobacteria tuberculosis complex	2016-04-06	Medium	22.92		1
MLG353	4	2	2	2016-03-03	5	27	2	1	8	7	3	0	0	0	2	2	0		+2 smear grade	3		POSITIVE - 3+ Colonies	Mycobacteria tuberculosis complex	2016-03-30	High	16.6		3
MLG360	4	2	2	2016-03-04	5	35	2	1	4	4	4	0	0	0	2	2	0		+1 smear grade	1		NEGATIVE		2016-04-28	Low	24.46
MLG364	7	2	2	2016-03-04	5	42	1	1		5	4	0	0	0	2	2	1	1	+1 smear grade	1		POSITIVE - 3+ Colonies	Mycobacteria tuberculosis complex	2016-03-30	Low	24		3
MLG370	12	2	2	2016-03-04	5	34	1	1	4	9	4	0	1	0	2	2	0		+2 smear grade	2		POSITIVE - 2+ Colonies	Mycobacteria tuberculosis complex	2016-04-13	Medium	22.62		2
MLG375	20	2	2	2016-03-09	5	43	1	1	7	1	3	1	1	0	2	2	0		+3 smear grade	1		POSITIVE - 3+ Colonies	Mycobacteria tuberculosis complex	2016-03-30	Low	25.96		3
MLG387	7	2	2	2016-03-10	5	28	1	1	2	10	1	0	0	0	2	2	0		+3 smear grade	3		POSITIVE - 3+ Colonies	Mycobacteria tuberculosis complex	2016-03-30	High	15.98		3
MLG392	10	2	2	2016-03-15	5	26	2	1	7	7	4	0	0	0	2	2	0		+1 smear grade	2	NEGATIVE	POSITIVE - 2+ Colonies	Mycobacteria tuberculosis complex	2016-04-21	Medium	18.04	0	2
MLG402	4	2	2	2016-03-15	5	25	2	1	6	1	4	0	0	0	2	2	0		+1 smear grade	0	NEGATIVE	POSITIVE - 1+ Colonies	Mycobacteria tuberculosis complex	2016-04-28	Low	25.28	0	1
MLG408	5	2	2	2016-03-15	5	22	2	2	11	7	4	0	0	0	2	2	0		+2 smear grade	3	NEGATIVE	POSITIVE - 1+ Colonies	Mycobacteria tuberculosis complex	2016-04-13	Medium	19.3	0	1
MLG410	9	2	2	2016-03-24	5	27	1	1	2	10	4	0	0	0	2	2	0		+2 smear grade	3	NEGATIVE	POSITIVE - 2+ Colonies	Mycobacteria tuberculosis complex	2016-05-18	Very low	28.98	0	2
MLG415	10	2	2	2016-03-18	5	31	1	1	7	10	6	0	0	0	2	2	0		+1 smear grade	2		POSITIVE - 1+ Colonies	Mycobacteria tuberculosis complex	2016-05-11	Medium	20.22		1
MLG417	9	2	2	2016-03-18	5	23	1	1	4	10	3	1	1	0	2	2	0		+2 smear grade	3	POSITIVE	POSITIVE - 3+ Colonies	Mycobacteria tuberculosis complex	2016-04-06	High	9.6	1	3	6
MLG434	5	2	2	2016-03-24	5	30	1	1	4	1	4	0	0	0	2	2	0		+1 smear grade	2	NEGATIVE	POSITIVE - 1+ Colonies	Mycobacteria tuberculosis complex	2016-04-21	Medium	19.42	0	1
MLG437	5	2	2	2016-03-24	5	20	2	1	3	10	4	0	0	0	2	2	0		+2 smear grade	3	NEGATIVE	POSITIVE - 2+ Colonies	Mycobacteria tuberculosis complex	2016-04-21	High	16.9	0	2
MLG444	5	2	2	2016-03-24	5	32	1	1	4	10	4	0	0	0	2	2	0		+2 smear grade	2	NEGATIVE	POSITIVE - 2+ Colonies	Mycobacteria tuberculosis complex	2016-04-21	High	12.6	0	2
MLG445	8	2	2	2016-03-24	5	18	2	1	2	1	4	0	0	0	2	2	0		+1 smear grade	2	NEGATIVE	NEGATIVE		2016-05-18	Medium	20.48	0
MLG446	5	2	2	2016-03-24	5	22	1	1	6	5	3	0	1	0	2	2	0		+1 smear grade	2	NEGATIVE	POSITIVE - 1+ Colonies	Mycobacteria tuberculosis complex	2016-04-28	Medium	17.42	0	1
MLG458	4	2	2	2016-03-29	5	37	2	1	7	4	4	0	0	0	2	2	0		+2 smear grade	3	NEGATIVE	NEGATIVE		2016-05-25	High	12.68	0
MLG467	5	2	2	2016-03-29	5	45	1	1	7	10	3	0	0	0	2	2	1	2	+1 smear grade	1	NEGATIVE	POSITIVE - 1+ Colonies	Mycobacteria tuberculosis complex	2016-05-25	Very low	30.14	0	1
MLG468	12	2	2	2016-04-05	5	70	1	1	5	7	5	0	0	0	2	2	0		+1 smear grade	2	NEGATIVE	NEGATIVE		2016-06-01	Medium	23.04	0
MLG470	12	2	2	2016-04-05	5	22	1	1	4	10	4	0	0	0	2	2	0		+1 smear grade	1	POSITIVE	POSITIVE - 1+ Colonies	Mycobacteria tuberculosis complex	2016-04-28	Low	27.86	1	1	40
MLG480	4	2	2	2016-04-05	5	42	2	1		1	2	0	0	0	2	2	0		+2 smear grade	2	NEGATIVE	POSITIVE - 1+ Colonies	Mycobacteria tuberculosis complex	2016-04-28	Medium	18.96	0	1
MLG482	10	2	2	2016-04-05	5	47	2	1	6	9	3	0	0	0	2	2	0		+1 smear grade	2	NEGATIVE	POSITIVE - 2+ Colonies	Mycobacteria tuberculosis complex	2016-05-18	Medium	17.3	0	2
MLG486	5	2	2	2016-04-05	5	45	1	2	10	9	3	1	1	0	2	2	0		+3 smear grade	3	POSITIVE	POSITIVE - 2+ Colonies	Mycobacteria tuberculosis complex	2016-04-28	High	16.6	1	2	12
MLG498	7	2	2	2016-04-11	5	30	1	1	4	10	2	0	0	0	2	2	0		+1 smear grade	2	POSITIVE	POSITIVE - 3+ Colonies	Mycobacteria tuberculosis complex	2016-04-28	Medium	18	1	3	5
MLG502	5	2	2	2016-04-11	5	28	1	1	6	9	4	1	0	0	2	2	0		+1 smear grade	2	NEGATIVE	POSITIVE - 1+ Colonies	Mycobacteria tuberculosis complex	2016-04-28	Medium	17.1	0	1
MLG504	7	2	2	2016-04-11	5	24	2	1	6	10	4	0	0	0	2	2	0		+1 smear grade	1		NEGATIVE		2016-06-22	Low	27.04
MLG520	9	2	2	2016-04-18	5	59	1	1	4	7	6	0	0	0	2	2	1	1	+3 smear grade	3		POSITIVE - 1+ Colonies		2016-06-15	High	14.14		1
MLG526	7	2	2	2016-04-18	5	28	1	1	5	10	6	0	0	0	2	2	0		+1 smear grade	2	POSITIVE	POSITIVE - 3+ Colonies	Mycobacteria tuberculosis complex	2016-05-11	Medium	17.9	1	3	6
MLG534	4	2	2	2016-07-15	5	31	1	1	4	5	4	0	0	0	2	2	0		+3 smear grade	3	POSITIVE	POSITIVE - 2+ Colonies	Mycobacteria tuberculosis complex	2016-08-17	Very low	29.26	1	2	9
MLG545	7	2	2	2016-04-18	5	22	2	1	4	9	2	0	0	0	2	2	0		+3 smear grade	3	NEGATIVE	POSITIVE - 1+ Colonies	Mycobacteria tuberculosis complex	2016-05-18	High	15.4	0	1
MLG551	8	2	2	2016-04-25	5	40	2	1	2	4	3	0	0	0	2	2	0		+1 smear grade	2	POSITIVE	NEGATIVE		2016-06-22	Medium	21.28	1		23
MLG560	10	2	2	2016-04-25	5	24	2	1	3	1	4	0	0	0	2	2	1	1	+3 smear grade	3		NEGATIVE		2016-07-13	High	14.02
MLG590	10	2	2	2016-05-02	5	42	1	1	6.2	1	3	0	0	0	2	2	0		+1 smear grade	1	NEGATIVE	NEGATIVE		2016-06-29	Very low	30.18	0
MLG591	7	2	2	2016-05-02	5	47	1	1	2	7	2	0	0	0	2	1	0		+1 smear grade	2		NEGATIVE		2016-06-29	Medium	18.38
MLG599	10	2	2	2016-05-05	5	40	1	2	15	9	1	0	0	0	2	2	0		+3 smear grade	3	NEGATIVE	NEGATIVE		2016-06-29	High	16.34	0
MLG601	10	2	2	2016-05-05	5	18	2	2		10	2	0	0	0	2	2	0		Negative	0	NEGATIVE	NEGATIVE		2016-07-29	Medium	21.72	0
MLG604	14	2	2	2016-05-04	5	75	2	1	4	9	2	0	0	0	2	2	0		Negative	1	NEGATIVE	NEGATIVE		2016-06-29	Low	25.84	0
MLG609	30	2	2	2016-05-05	5	26	1	1	17	1	1	0	0	0	2	2	0		+2 smear grade	3	POSITIVE	POSITIVE - 3+ Colonies		2016-06-01	High	14.02	1	3	5
MLG616	30	2	2	2016-05-05	5	18	1	1	3	10	4	0	0	0	2	2	0		+3 smear grade	3	NEGATIVE	NEGATIVE		2016-06-29	High	14	0
MLG622	20	2	2	2016-05-09	5	29	2	1	5	1	4	0	0	0	2	2	0		+1 smear grade	1		NEGATIVE		2016-07-20	Low	28.04
MLG634	7	2	2	2016-05-10	5	35	2	1	2	9	2	0	0	0	2	2	0		+3 smear grade	3	NEGATIVE	NEGATIVE		2016-07-07	High	11.84	0
MLG650	5	2	2	2016-05-16	5	25	2	1	4	1	2	0	0	0	2	1	0	2	+1 smear grade	0	NEGATIVE	NEGATIVE		2016-07-13	Low	25.38	0
MLG656	60	2	2	2016-05-16	5	35	1	1	4	10	2	0	0	0	2	2	0		+1 smear grade	0	NEGATIVE	NEGATIVE		2016-07-13	Very low	28.86	0
MLG657	14	2	2	2016-05-16	5	25	2	2	10	1	3	0	0	0	2	2	0		+1 smear grade	0	NEGATIVE	NEGATIVE		2016-07-13	Very low	32.42	0
MLG667	21	2	2	2016-05-20	5	28	2	2	15	1	3	0	0	0	2	2	0		+1 smear grade	0	NEGATIVE	NEGATIVE		2016-07-20	Low	28.62	0
MLG668	7	2	2	2016-05-20	5	34	1	1	5	1	2	0	0	0	2	2	0		+1 smear grade	1	NEGATIVE	NEGATIVE		2016-07-20	Low	27.16	0
MLG670	5	2	2	2016-05-20	5	20	2	2	40	2	4	0	0	0	2	2	0		+1 smear grade	1	NEGATIVE	NEGATIVE		2016-07-20	Low	27.82	0
MLG694	10	2	2	2016-05-27	5	18	1	1	7	10	4	0	0	0	2	2	0		+1 smear grade	1	NEGATIVE	NEGATIVE		2016-07-28	Very low	30.1	0
MLG697	5	2	2	2016-05-27	5	26	2	1	6	7	5	0	0	0	2	2	0		+1 smear grade	1	POSITIVE	NEGATIVE	Mycobacteria tuberculosis complex	2016-07-28	Low	27.54	1		30
MLG700	10	2	2	2016-05-27	5	26	1	1	10	9	4	0	0	0	2	1	0		+1 smear grade	1	NEGATIVE	NEGATIVE		2016-07-28	High	11.38	0
MLG759	5	2	2	2016-07-15	5	29	2	1	2	1	3	0	0	0	2	2	0		+1 smear grade	1	NEGATIVE	NEGATIVE		2016-09-28	Low	24.86	0
MLG765	15	2	2	2016-08-01	5	60	1	1	2	3	3	0	0	0	2	2	0		+1 smear grade	1	NEGATIVE	NEGATIVE		2016-09-28	Low	27.14	0
